# Supplementary material for: Late Miocene–Pliocene Paleoclimatic Evolution Documented by Terrestrial Mollusk Populations in the Western Chinese Loess Plateau
Source: PLoS One. 2014 Apr 21;9(4):e95754. doi: 10.1371/journal.pone.0095754 (PMC3994151; doi:10.1371/journal.pone.0095754)
Supplement: Table S1 — The depth, age, and mollusk data from the Dongwan loess-paleosol sequence. S(CA)–Total number of species of the cold-aridiphilous (CA) mollusk group. H(CA)–Diversity of the CA mollusk group. CAMI–Mollusk individuals of the CA mollusk group. S(TH)–Total number of species of the thermo-humidiphilous (TH) mollusk group. H(TH)–Diversity of the TH mollusk group. THMI–Mollusk individuals of the TH mollusk group. S(total)–Total number of species of the total mollusk group. H(total)–Diversity of the total mollusk group. E(total)–Equitability of the total mollusk group. TMI–Total Mollusk individuals. (XLS) [file pone.0095754.s001.xls]

## Sheet: Sheet1
Sample number	Depth (m)	Age (Ma)	S(CA)	H（CA)	CAMI (Log (base 10) Scale)	S(TH)	H(TH)	THMI (Log (base 10) Scale)	S（total）	H(total)	E(total)	TMI
1	0.2	3.52578	1	0	2	1	0	3	2	0.29041	0.29041	53
2	0.4	3.53688	1	0	2	2	0.468996	11	3	0.533169	0.336392	76
3	0.6	3.54955	1	0	2	2	0.918296	4	3	0.17574	0.11088	155
4	0.8	3.56096	0	0	1	4	1.68548	11	4	0.635675	0.317838	72
5	1	3.57407	0	0	1	3	1.45915	7	3	0.263014	0.165943	137
6	1.2	3.58524	1	0	2	2	0.918296	7	3	0.553991	0.34953	56
7	1.4	3.59618	1	0	7	2	0.439497	12	3	0.298784	0.188511	308
8	1.6	3.6084	2	1.55666	8	1	0	17	4	0.379342	0.189671	311
9	1.8	3.61862	2	0.543564	9	1	0	37	3	0.506989	0.319874	315
10	2	3.63069	3	1.35999	20	3	0.357429	38	6	0.59896	0.23171	426
11	2.2	3.64386	2	0.954434	9	3	0.621904	27	5	0.492096	0.211934	330
12	2.4	3.65518	3	1.18562	29	3	0.639556	26	6	0.67489	0.261083	373
13	2.6	3.6644	1	0	20	2	1	3	3	0.406637	0.256559	195
14	2.8	3.67603	1	0	15	1	0	16	2	0.526151	0.526151	215
15	3	3.68357	1	0	4	3	1.25163	7	4	0.447835	0.223917	108
16	3.2	3.69095	1	0	2	0	0	1	1	0.114586		50
17	3.4	3.69826	1	0	4	2	1	5	3	0.583876	0.368385	55
18	3.6	3.70954	0	0	1	1	0	2	1	0.112877		51
19	3.8	3.7205	0	0	1	1	0	3	1	0.430827		13
20	4	3.72999	1	0	2	0	0	1	1	0.298747		13
21	4.2	3.73895	1	0	2	0	0	1	1	0.298747		13
22	4.4	3.74964	2	1	5	0	0	1	2	0.376711	0.376711	50
23	4.6	3.7614	1	0	4	1	0	2	2	0.552821	0.552821	26
24	4.8	3.77227	1	0	3	0	0	1	1	0.352214		19
25	5	3.78219	1	0	2	0	0	1	1	0.196677		24
26	5.2	3.79328	1	0	2	2	0.918296	4	3	0.646221	0.40772	27
27	5.4	3.80485	1	0	3	1	0	2	2	0.517195	0.517195	23
28	5.6	3.81623	0	0	1	0	0	1	0	0		18
29	5.8	3.82625	1	0	2	1	0	2	2	0.480878	0.480878	18
30	6	3.83702	1	0	2	0	0	1	1	0.231663		19
31	6.2	3.84823	0	0	1	1	0	2	1	0.352214		10
32	6.4	3.85822	0	0	1	1	0	2	1	0.5		5
33	6.6	3.86945	1	0	4	2	0.811278	5	3	0.811923	0.512266	32
34	6.8	3.88158	2	0.970951	6	1	0	2	3	0.629417	0.397118	41
35	7	3.89134	0	0	1	1	0	2	1	0.130672		42
36	7.2	3.90354	0	0	1	1	0	3	1	0.223575		39
37	7.4	3.91611	0	0	1	0	0	1	0	0		18
38	7.5	3.92244	1	0	2	1	0	2	2	0.480878	0.480878	18
39	7.7	3.93423	0	0	1	1	0	2	1	0.185754		26
40	7.9	3.9477	1	0	2	1	0	4	2	0.279494	0.279494	72
41	8.1	3.96185	0	0	1	2	0.863121	15	2	0.514809	0.514809	102
42	8.3	3.97604	3	1.55666	8	0	0	1	3	0.469071	0.295951	75
43	8.5	3.98948	1	0	2	1	0	2	2	0.38208	0.38208	25
44	8.8	4.00344	1	0	2	1	0	2	2	0.480878	0.480878	18
45	9	4.01673	1	0	2	1	0	24	2	0.527809	0.527809	114
46	9.1	4.02289	0	0	1	4	1.7246	75	4	1.4638	0.731902	127
47	9.3	4.0351	1	0	4	3	0.77065	110	4	0.92315	0.461575	261
48	9.5	4.04802	1	0	2	2	0.51857	44	3	0.65725	0.414679	182
49	9.7	4.05745	0	0	1	5	1.8052	36	5	1.26252	0.543736	87
50	9.9	4.07051	0	0	1	6	1.7216	89	6	1.06589	0.412341	281
51	10	4.07637	1	0	2	3	1.28429	60	4	1.18088	0.590438	124
52	10.2	4.09067	0	0	1	4	1.64082	129	4	1.31807	0.659037	258
53	10.4	4.10433	1	0	5	3	0.169826	95	4	0.677955	0.338977	273
54	10.6	4.11614	2	0.918296	4	3	1.229	70	5	1.01697	0.437983	217
55	10.8	4.1299	3	1.22439	10	5	1.37018	87	8	0.867945	0.289315	441
56	11	4.1426	2	0.353359	16	4	1.51463	55	6	0.737862	0.285444	439
57	11.2	4.15517	2	0.811278	5	3	1.14883	8	5	0.783898	0.337606	64
58	11.4	4.16407	1	0	3	5	1.56294	52	6	0.836027	0.323419	254
59	11.6	4.17459	0	0	1	8	2.37307	67	8	1.19441	0.398136	232
60	11.8	4.18347	2	0.918296	4	3	1.22858	22	5	1.11486	0.480146	72
61	12	4.18841	0	0	1	1	0	4	1	0.420468		20
62	12.2	4.19571	2	0.811278	5	4	1.28678	31	6	0.87185	0.337278	154
63	12.4	4.20233	0	0	1	4	1.66918	14	4	0.446162	0.223081	153
64	12.6	4.20869	1	0	2	7	2.6416	10	8	1.01901	0.339669	52
65	12.8	4.21615	2	0.650022	7	5	1.87693	36	7	1.9142	0.68185	63
66	13	4.22445	0	0	1	4	1.36401	25	4	1.25069	0.625345	42
67	13.2	4.2328	2	0.811278	5	5	1.85654	35	7	1.6399	0.584146	75
68	13.4	4.24121	1	0	2	4	1.61058	15	5	1.33991	0.577069	35
69	13.6	4.24891	0	0	1	2	0.985228	8	2	1.04986	1	11
70	13.8	4.25601	2	0.918296	4	5	2.09227	16	7	1.97016	0.701785	31
71	14	4.26353	0	0	1	3	1.23096	16	3	1.10239	0.695528	32
72	14.2	4.27078	2	0.249882	25	4	1.48853	27	6	1.63361	0.631965	78
73	14.4	4.27836	1	0	3	4	1.57379	39	5	1.67215	0.720157	52
74	14.6	4.28615	1	0	2	2	0.958712	22	3	1.10774	0.698909	43
75	14.8	4.29517	1	0	6	2	1	3	3	0.911266	0.574945	22
76	15	4.30511	2	1	3	2	0.863121	8	4	1.20569	0.602846	23
77	15.2	4.31453	0	0	1	5	2.05881	10	5	1.40623	0.605631	22
78	15.4	4.32414	0	0	1	5	2.07416	15	5	1.50852	0.649684	30
79	15.6	4.33355	2	0.918296	4	4	1.42177	33	6	1.6576	0.641248	48
80	15.89	4.34565	1	0	2	2	0.863121	8	3	0.854849	0.53935	31
81	16.15	4.35643	0	0	1	3	1.29879	9	3	0.961252	0.606483	25
82	16.35	4.36389	0	0	1	1	0	2	1	0.5		5
83	16.6	4.37329	0	0	1	0	0	1	0	0		13
84	17	4.38649	0	0	1	0	0	1	0	0		1
85	17.15	4.39083	0	0	1	1	0	2	1	0		2
86	17.55	4.40142	0	0	1	0	0	1	0	0		3
87	17.75	4.40822	0	0	1	1	0	4	1	0.311278		5
88	18	4.41749	0	0	1	0	0	1	0	0		5
89	18.2	4.42695	0	0	1	0	0	1	0	0		5
90	18.4	4.43641	0	0	1	0	0	1	0	0		1
91	18.6	4.44565	0	0	1	2	0.918296	4	2	0.796578	0.796578	11
92	18.8	4.45252	0	0	1	0	0	1	0	0		13
93	19	4.46109	0	0	1	0	0	1	0	0		5
94	19.2	4.47052	0	0	1	1	0	6	1	0.423795		9
95	19.4	4.48	1	0	2	1	0	2	2	0.38208	0.38208	25
96	19.6	4.49505	0	0	1	2	0.918296	4	2	0.565462	0.565462	20
97	19.8	4.5074	0	0	1	1	0	4	1	0		4
98	20	4.51616	0	0	1	0	0	1	0	0		4
99	20.25	4.53187	0	0	1	1	0	3	1	0.5		5
100	20.5	4.54804	0	0	1	1	0	4	1	0.5		7
101	20.65	4.55773	0	0	1	0	0	1	0	0		2
102	21	4.57428	0	0	1	0	0	1	0	0		1
103	21.2	4.58625	0	0	1	1	0	4	1	0.530639		9
104	21.4	4.5999	0	0	1	2	1	5	2	0.775171	0.775171	16
105	21.6	4.61417	0	0	1	2	1	5	2	0.928771	0.928771	11
106	22	4.6341	0	0	1	3	1.25163	7	3	1.25	0.788662	9
107	22.2	4.64523	0	0	1	3	1.58496	4	3	1.39316	0.878984	6
108	22.4	4.65719	0	0	1	0	0	1	0	0		3
109	22.6	4.66939	0	0	1	1	0	3	1	0.389975		4
110	22.8	4.68162	0	0	1	1	0	2	1	0.430827		7
111	23	4.69262	1	0	3	0	0	1	1	0.389975		4
112	23.2	4.70503	0	0	1	0	0	1	0	0		1
113	23.4	4.71605	0	0	1	1	0	2	1	0.430827		7
114	23.6	4.72861	0	0	1	1	0	3	1	0		3
115	23.8	4.74112	0	0	1	0	0	1	0	0		3
116	24	4.75194	0	0	1	0	0	1	0	0		8
117	24.2	4.7636	0	0	1	2	1	3	2	0.628988	0.628988	12
118	24.4	4.77559	0	0	1	0	0	1	0	0		5
119	24.6	4.78503	0	0	1	1	0	2	1	0.5		3
120	24.8	4.79503	0	0	1	0	0	1	0	0		9
121	25	4.81125	0	0	1	3	1.37095	6	3	1.37095	0.864974	6
122	25.2	4.83027	1	0	2	2	1	3	3	1.5	0.946395	5
123	25.4	4.85141	0	0	1	0	0	1	0	0		18
124	25.6	4.8788	0	0	1	1	0	2	1	0		2
125	25.8	4.89124	0	0	1	1	0	3	1	0.389975		4
126	26	4.89484	0	0	1	0	0	1	0	0		12
127	26.2	4.89863	1	0	2	2	0.811278	5	3	1.18548	0.747952	11
128	26.4	4.90211	0	0	1	2	0.811278	5	2	0.880535	0.880535	10
129	26.6	4.9053	0	0	1	2	0.918296	4	2	0.700101	0.700101	14
130	26.8	4.90928	0	0	1	2	1	3	2	0.928771	0.928771	6
131	27	4.91324	0	0	1	3	1.35164	10	3	1.03751	0.654593	25
132	27.2	4.91761	0	0	1	2	0.918296	4	2	0.959148	0.959148	7
133	27.4	4.92211	1	0	3	1	0	2	2	0.917438	0.917438	8
134	27.6	4.92675	1	0	2	5	2.21535	25	6	1.38902	0.537346	70
135	27.8	4.93133	0	0	1	4	1.23664	16	4	1.1967	0.598348	25
136	28	4.93631	0	0	1	5	1.40234	32	5	1.33644	0.575575	46
137	28.2	4.9404	1	0	4	4	1.49064	24	5	0.988396	0.425679	100
138	28.4	4.94522	1	0	2	3	1.40564	9	4	1.24455	0.622273	23
139	28.6	4.95031	1	0	2	3	1.52193	6	4	1.13092	0.565462	20
140	28.8	4.95525	2	0.764205	10	5	1.95236	19	7	1.77585	0.632571	53
141	29	4.96063	0	0	1	5	1.90113	30	5	1.32462	0.570482	70
142	29.25	4.96742	1	0	3	3	1.25163	13	4	1.02891	0.514455	47
143	29.5	4.97459	0	0	1	1	0	2	1	0.5		5
144	29.75	4.98297	0	0	1	0	0	1	0	0		1
145	30	4.99514	0	0	1	2	0.721928	6	2	0.807861	0.807861	14
146	30.2	5.00593	0	0	1	2	0.33729	17	2	0.654083	0.654083	29
147	30.4	5.02033	0	0	1	4	1.54879	9	4	0.978869	0.489434	28
148	30.6	5.03498	0	0	1	3	1.10331	16	3	0.877981	0.553944	48
149	30.8	5.0489	1	0	2	4	1.45047	18	5	1.21456	0.523085	45
150	31	5.06247	0	0	1	4	1.39546	21	4	1.02889	0.514444	57
151	31.2	5.07723	0	0	1	3	1.53948	12	3	1.07667	0.679303	32
152	31.4	5.09138	0	0	1	0	0	1	0	0		9
153	31.6	5.10576	1	0	4	1	0	2	2	0.905639	0.905639	9
154	31.8	5.11931	0	0	1	0	0	1	0	0		3
155	32	5.12987	1	0	2	0	0	1	1	0.5		3
156	32.2	5.14064	1	0	10	0	0	1	1	0.5		19
157	32.4	5.15406	2	0.811278	5	1	0	2	3	0.95282	0.601162	17
158	32.6	5.16667	1	0	2	0	0	1	1	0.401051		8
159	32.8	5.17791	0	0	1	0	0	1	0	0		3
160	33	5.18855	2	1	7	0	0	1	2	0.905639	0.905639	17
161	33.2	5.20217	2	1	3	1	0	2	3	0.75	0.473197	17
162	33.4	5.21581	1	0	2	2	1	3	3	0.721317	0.4551	18
163	33.6	5.23	2	0.918296	7	1	0	2	3	0.78125	0.492914	33
164	33.8	5.25185	1	0	3	0	0	1	1	0.447169		12
165	34	5.27616	0	0	1	1	0	2	1	0.375		9
166	34.2	5.29816	0	0	1	0	0	1	0	0		7
167	34.4	5.31712	1	0	2	2	0.918296	4	3	1.12877	0.712175	11
168	34.6	5.33848	1	0	2	2	0.721928	6	3	0.972046	0.613293	18
169	34.8	5.35284	1	0	3	3	1.48336	13	4	1.45738	0.728688	28
170	35	5.3663	3	1.32218	12	2	1	3	5	1.04992	0.452178	47
171	35.2	5.38059	2	1	9	1	0	5	3	0.757577	0.477978	64
172	35.4	5.39391	2	0.811278	9	2	0.811278	9	4	1.34426	0.672128	36
173	35.6	5.40902	2	0.721928	11	2	0.811278	5	4	1.30529	0.652644	29
174	35.8	5.42212	3	1.22858	22	1	0	4	4	1.03627	0.518137	77
175	36	5.4326	1	0	7	0	0	1	1	0.530294		18
176	36.4	5.46125	1	0	2	2	0.811278	5	3	0.867618	0.547406	20
177	36.8	5.49249	3	1.27327	26	1	0	2	4	1.05769	0.528843	73
178	37	5.50464	3	1.05298	16	1	0	2	4	0.959729	0.479865	50
179	37.4	5.52572	1	0	4	2	1	3	3	1.32598	0.836603	8
180	37.8	5.54181	2	0.918296	4	1	0	2	3	1.5	0.946395	5
181	38	5.54788	3	1.5	5	3	0.946373	15	6	1.78705	0.691324	21
182	38.2	5.55238	0	0	1	1	0	3	1	0.516387		8
183	38.4	5.55533	1	0	4	1	0	2	2	0.825713	0.825713	12
184	38.8	5.56584	0	0	1	1	0	2	1	0.5		3
185	39	5.57057	0	0	1	1	0	3	1	0.516387		8
186	39.4	5.58167	1	0	2	0	0	1	1	0.464386		6
187	39.6	5.58726	1	0	2	0	0	1	1	0.5		3
188	39.8	5.59278	1	0	2	0	0	1	1	0.464386		6
189	40	5.59892	0	0	1	1	0	3	1	0.389975		4
190	40.4	5.60735	1	0	3	1	0	2	2	0.918296	0.918296	4
191	40.8	5.61705	1	0	2	1	0	2	2	1	1	3
192	41	5.62054	0	0	1	0	0	1	0	0		1
193	41.2	5.62491	0	0	1	0	0	1	0	0		3
194	41.6	5.63235	1	0	2	1	0	2	2	1	1	3
195	42	5.63814	0	0	1	0	0	1	0	0		1
196	42.4	5.64287	1	0	2	0	0	1	1	0.528321		4
197	42.7	5.64858	0	0	1	0	0	1	0	0		8
198	43	5.65571	1	0	5	0	0	1	1	0		5
199	43.2	5.65988	1	0	3	0	0	1	1	0		3
200	43.4	5.66359	1	0	2	0	0	1	1	0		2
201	43.6	5.66712	1	0	5	0	0	1	1	0.461346		8
202	43.8	5.67386	0	0	1	3	1.28067	13	3	1.27178	0.802405	17
203	44	5.67933	2	1	3	0	0	1	2	0.704428	0.704428	10
204	44.2	5.68426	0	0	1	0	0	1	0	0		3
205	44.5	5.69284	1	0	3	0	0	1	1	0		3
206	44.8	5.7007	0	0	1	0	0	1	0	0		1
207	45.2	5.71404	1	0	3	0	0	1	1	0.389975		4
208	45.6	5.73014	2	0.811278	5	1	0	2	3	1.02013	0.643633	15
209	45.8	5.73746	4	1.74741	20	1	0	8	5	1.26384	0.544306	76
210	46	5.74573	1	0	3	0	0	1	1	0.5		5
211	46.4	5.76159	4	1.69684	25	1	0	6	5	1.5623	0.672846	57
212	46.8	5.78147	0	0	1	0	0	1	0	0		2
213	47.2	5.80016	1	0	2	1	0	3	2	1	1	5
214	47.6	5.81622	0	0	1	0	0	1	0	0		2
215	48	5.83455	2	0.650022	7	0	0	1	2	0.831541	0.831541	12
216	48.4	5.84828	2	0.918296	4	2	1	3	4	1.46096	0.730482	11
217	48.6	5.8585	1	0	2	1	0	2	2	0.664386	0.664386	11
218	48.8	5.86988	0	0	1	2	0.721928	6	2	0.820802	0.820802	7
219	49	5.87907	3	1.04085	13	2	0.371232	15	5	1.49338	0.643163	41
220	49.25	5.89209	1	0	15	1	0	24	2	1.02414	1	59
221	49.5	5.89835	1	0	3	3	1.36096	11	4	1.57941	0.789707	19
222	49.75	5.90664	4	1.4183	13	3	1.58496	4	7	1.6468	0.586601	29
223	50	5.91507	3	1.33468	27	2	0.554778	32	5	1.3403	0.577234	134
224	50.2	5.92007	3	1.04085	49	1	0	53	4	1.24923	0.624614	201
225	50.4	5.92425	3	1.37878	8	1	0	2	4	1.22877	0.614386	21
226	50.65	5.93161	1	0	2	0	0	1	1	0.5		5
227	51.15	5.94711	2	0.863121	8	2	1	3	4	1.20569	0.602846	23
228	51.55	5.9555	1	0	9	1	0	7	2	1.0114	1	27
229	51.75	5.96236	1	0	8	1	0	4	2	0.953604	0.953604	13
230	52	5.97053	1	0	12	0	0	1	1	0.11507		13
231	52.2	5.97608	2	0.918296	4	1	0	2	3	1.45754	0.919607	6
232	52.4	5.98137	2	0.543564	9	1	0	6	3	1.30246	0.821763	15
233	52.6	5.98675	2	0.127419	58	1	0	6	3	0.549664	0.346799	65
234	52.8	5.99202	2	0.961237	66	1	0	16	3	1.35749	0.856479	126
235	53	5.999	2	0.960255	108	1	0	52	3	1.47322	0.929496	215
236	53.2	6.00581	2	0.803091	50	3	0.522978	34	5	1.56412	0.673629	109
237	53.4	6.01307	2	0.831474	20	1	0	8	3	1.36532	0.861419	39
238	53.6	6.01973	3	1.52193	6	2	0.918296	4	5	0.830185	0.357541	47
239	53.8	6.02655	4	1.19058	101	1	0	42	5	1.67128	0.71978	161
240	54	6.0334	4	0.970609	813	1	0	151	5	1.42834	0.615152	1122
241	54.2	6.03976	2	0.996096	137	1	0	20	3	1.40529	0.886637	175
242	54.4	6.04674	3	1.05774	53	1	0	12	4	1.44852	0.724262	89
243	54.6	6.05593	3	1.20502	110	1	0	24	4	1.61304	0.806521	156
244	54.8	6.06481	3	0.729346	87	2	0.146094	49	5	1.39759	0.601909	185
245	55	6.07365	4	1.17768	74	4	0.892456	47	8	1.65749	0.552498	200
246	55.4	6.09366	0	0	1	2	1	3	2	0.802101	0.802101	8
247	55.8	6.1096	3	1.38443	13	1	0	5	4	1.51826	0.75913	29
248	56.2	6.12337	1	0	2	0	0	1	1	0.430827		7
249	56.4	6.1309	1	0	2	0	0	1	1	0		2
250	56.6	6.137	2	0.619382	14	1	0	4	3	1.21723	0.767987	19
251	57	6.16037	2	1	3	0	0	1	2	1	1	3
252	57.3	6.17551	2	1	3	0	0	1	2	1	1	5
253	57.6	6.1946	2	0.811278	5	0	0	1	2	0.924933	0.924933	8
254	58	6.22353	0	0	1	1	0	2	1	0.5		3
255	58.3	6.2483	2	0.863121	8	0	0	1	2	0.923795	0.923795	9
256	58.7	6.29722	2	0.811278	9	0	0	1	2	0.760345	0.760345	28
257	59	6.37646	2	0.591673	8	0	0	1	2	0.686278	0.686278	9
258	59.4	6.47728	1	0	6	2	0.970951	6	3	1.35222	0.853154	17
259	59.8	6.54806	1	0	6	1	0	4	2	1.00674	1	15
260	60.2	6.57234	2	0.845351	12	0	0	1	2	0.889975	0.889975	13
261	60.4	6.57807	0	0	1	0	0	1	0	0		1
262	60.7	6.58888	0	0	1	0	0	1	0	0		1
263	61	6.59725	1	0	2	1	0	2	2	1	1	5
264	61.25	6.60583	2	0.811278	5	0	0	1	2	0.644043	0.644043	20
265	61.65	6.62002	1	0	4	0	0	1	1	0		4
266	62	6.63305	2	0.650022	7	0	0	1	2	0.747784	0.747784	8
267	62.45	6.64736	2	0.863121	8	2	0.918296	4	4	1.72588	0.86294	12
268	62.8	6.65678	3	1.29879	9	0	0	1	3	1.27871	0.806776	12
269	63	6.66322	0	0	1	0	0	1	0	0		1
270	63.25	6.67172	1	0	3	1	0	2	2	1	1	5
271	63.45	6.67858	0	0	1	0	0	1	0	0		3
272	63.65	6.6886	1	0	2	0	0	1	1	0.401051		8
273	63.85	6.70095	0	0	1	0	0	1	0	0		2
274	64	6.70948	1	0	4	1	0	2	2	0.825713	0.825713	12
275	64.4	6.72494	1	0	8	1	0	4	2	0.881288	0.881288	26
276	64.8	6.73883	0	0	1	0	0	1	0	0		1
277	65	6.74361	2	0.918296	4	1	0	2	3	1.5	0.946395	5
278	65.2	6.74798	1	0	2	0	0	1	1	0.5		3
279	65.4	6.75345	0	0	1	1	0	2	1	0.5		3
280	65.6	6.76043	0	0	1	1	0	8	1	0		8
281	65.8	6.76796	0	0	1	1	0	6	1	0.219195		7
282	66	6.77535	1	0	2	1	0	2	2	1	1	5
283	66.2	6.78338	0	0	1	0	0	1	0	0		6
284	66.4	6.79362	1	0	3	0	0	1	1	0.5		5
285	66.6	6.80674	2	0.650022	7	1	0	2	3	0.835894	0.52739	26
286	66.8	6.81831	4	1.6645	8	1	0	2	5	1.36755	0.588971	20
287	67	6.82805	2	0.996792	16	1	0	16	3	1.18997	0.750786	68
288	67.2	6.83965	2	1	3	0	0	1	2	0.928771	0.928771	6
289	67.6	6.86303	0	0	1	0	0.970951	6	0	1.02832		7
290	68	6.87934	2	1	5	0	0	1	2	0.894339	0.894339	12
291	68.25	6.89376	3	1.45915	7	1	0	2	4	1.28573	0.642863	18
292	68.5	6.9072	3	1.57662	14	0	0	1	3	1.16845	0.737209	33
293	68.75	6.91934	3	1.2389	14	1	0	4	4	1.19429	0.597146	42
294	69	6.935	3	1.45915	13	0	0	1	3	1.0613	0.669607	34
295	69.2	6.94619	3	0.981354	43	2	0.543564	9	5	1.32979	0.572707	91
296	69.45	6.96052	4	1.2487	296	5	1.67097	66	9	1.88151	0.593549	439
297	69.75	6.97305	5	1.16045	341	3	0.570849	195	8	1.7047	0.568234	741
298	70	6.98421	2	0.966748	174	3	1.08023	97	5	1.75772	0.757009	367
299	70.4	7.00495	3	1.10756	108	3	0.361987	87	6	1.6006	0.619196	275
300	70.8	7.02414	3	1.28067	13	0	0	1	3	1.0567	0.666703	30
301	71	7.02983	3	0.869996	30	2	0.362051	30	5	1.26863	0.546368	125
302	71.2	7.03717	2	0.991076	10	1	0	5	3	1.35638	0.855778	24
303	71.45	7.04439	0	0	1	0	0	1	0	0		4
304	71.7	7.05251	2	0.991076	10	2	0.353359	16	4	1.30871	0.654354	46
305	72	7.06274	1	0	3	0	0	1	1	0.5		5
306	72.25	7.06711	2	1	3	2	0.918296	4	4	1.16896	0.584482	16
307	72.5	7.07214	0	0	1	0	0	1	0	0		5
308	72.75	7.07801	2	1	5	0	0	1	2	1	1	5
309	73	7.08478	1	0	2	1	0	2	2	1	1	3
310	73.4	7.09518	0	0	1	0	0	1	0	0		2
